# Supplementary material for: The Xylanase Inhibitor TAXI-I Increases Plant Resistance to Botrytis cinerea by Inhibiting the BcXyn11a Xylanase Necrotizing Activity
Source: Plants (Basel). 2020 May 8;9(5):601. doi: 10.3390/plants9050601 (PMC7285161; doi:10.3390/plants9050601)
Supplement: Supplementary file 1 [file plants-09-00601-s001.zip]

Archive with 7 entries (6 files):
- plants-779151-supplementary/
- plants-779151-supplementary/Supplementary Figure S1.jpg
- plants-779151-supplementary/Supplementary Figure S2.jpg
- plants-779151-supplementary/Supplementary Figure S3.jpg
- plants-779151-supplementary/Supplementary Figure S4.jpg
- plants-779151-supplementary/Supplementary Table S1.docx
- plants-779151-supplementary/Supplementary Table S2 new.docx
